# Supplementary material for: One-Step Intraoperative Optical Coherence Tomography Guided Tunnel, Mushroom Femtosecond Laser Big Bubble Deep Anterior Lamellar Keratoplasty
Source: Bioengineering (Basel). 2024 Jun 22;11(7):639. doi: 10.3390/bioengineering11070639 (PMC11273850; doi:10.3390/bioengineering11070639)
Supplement: Supplementary file 1 [file bioengineering-11-00639-s001.zip]

Archive with 1 entries (1 files):
- bioengineering-3017772-supplementary.mov
